# Supplementary material for: Large Scale Phenotyping Provides Insight into the Diversity of Vegetative and Reproductive Organs in a Wide Collection of Wild and Domesticated Peppers (Capsicum spp.)
Source: Plants (Basel). 2018 Nov 19;7(4):103. doi: 10.3390/plants7040103 (PMC6313902; doi:10.3390/plants7040103)
Supplement: Supplementary file 1 [file plants-07-00103-s001.zip]

Archive with 5 entries (4 files):
- plants-382870-supplementary/
- plants-382870-supplementary/plants-382870-supp figure.docx
- plants-382870-supplementary/Table S1.xls
- plants-382870-supplementary/Table S2.xlsx
- plants-382870-supplementary/Table S3.xlsx
