# Supplementary material for: Large Scale Phenotyping Provides Insight into the Diversity of Vegetative and Reproductive Organs in a Wide Collection of Wild and Domesticated Peppers (Capsicum spp.)
Source: Plants (Basel). 2018 Nov 19;7(4):103. doi: 10.3390/plants7040103 (PMC6313902; doi:10.3390/plants7040103)
Supplement: Supplementary file 1 [file plants-07-00103-s001.zip › plants-382870-supplementary/Table S1.xls]

## Sheet: Foglio1
Suppl Table 1: Mean, range, significance of the means within each species and among the 9 Capsicum species for plant traits (Bioversity Internationa), fruit descriptors (Tomato Analyzer) and colour traits (Minolta colorimeter).
Traits#	C. annuum (180)			C. annuum var. glabriusculum (2)			C. baccatum var baccatum (5)			C. baccatum var pendulum (33)			C. chacoense (7)			C. chinense (57)			C. eximium (1)			C. frutescens (12)			C. pubescens (10)			Prob > F
Plant descriptors	Mean^	Range§		Mean	Range		Mean	Range		Mean	Range		Mean	Range		Mean	Range		Mean	Range		Mean	Range		Mean	Range
[SNA]	4.04 a	7.00-1.00ns		3.33 a-c	5.00-2.00ns		2.60 a-c	5.00-1.00ns		1.73 b	5.00-1.00ns		3.50 a-c	5.00-1.00ns		3.70 a	7.00-1.00ns		1.00 a-c	1.00-1.00		1.50 bc	5.00-1.00ns		3.50 a-c	7.00-1.00ns		<0.001
[SC]	1.49 a	3.00-1.00**		1.33 a	2.00-1.00ns		1.67 a	3.00-1.00ns		1.67 a	3.00-1.00ns		2.25 a	3.00-1.00ns		1.45 a	3.00-1.00ns		1.00 a	1.00-1.00		1.11 a	2.00-1.00ns		1.67 a	3.00-1.00ns		0.24
[SP]	3.15 ab	7.00-3.00**		3.50 ab	5.00-3.00ns		3.00 ab	3.00-3.00ns		3.00 b	3.00-3.00ns		3.00 ab	3.00-3.00ns		3.23 ab	7.00-3.00ns		3.00 ab	3.00-3.00		3.17 ab	5.00-3.00ns		3.67 a	5.00-3.00ns		0.13
[LC]	3.29 a	8.00-2.00**		3.00 a	4.00-2.00ns		3.00 a	3.00-3.00ns		3.00 a	3.00-3.00ns		2.88 a	3.00-2.00ns		3.52 a	8.00-3.00ns		3.00 a	3.00-3.00		3.00 a	4.00-2.00ns		3.00 a	3.00-3.00ns		0.33
[LS]	1.94 a	3.00-1.00**		1.75 ab	2.00-1.00ns		2.40 a	3.00-2.00ns		1.64 b	2.00-1.00ns		1.75 ab	2.00-1.00ns		1.72 ab	3.00-1.00ns		1.00 ab	1.00-1.00		2.00 ab	2.00-2.00ns		1.42 b	2.00-1.00ns		<0.001
[LM]	1.12 a	2.00-1.00**		1.00 a	1.00-1.00ns		1.00 a	1.00-1.00ns		1.12 a	2.00-1.00ns		1.25 a	2.00-1.00ns		1.30 a	3.00-1.00ns		2.00 a	2.00-2.00		1.17 a	2.00-1.00ns		1.08 a	2.00-1.00ns		0.03
[LP]	3.08 b	7.00-3.00**		3.50 ab	5.00-3.00ns		3.00 b	3.00-3.00ns		3.00 b	3.00-3.00ns		3.00 b	3.00-3.00ns		3.07 b	5.00-3.00ns		3.00 ab	3.00-3.00		3.00 b	3.00-3.00ns		4.17 a	5.00-3.00ns		<0.001
Flower descriptors
[FP]	5.82 b	7.00-3.00ns		7.00 ab	7.00-7.00ns		7.00 ab	7.00-7.00ns		6.23 ab	7.00-3.00ns		6.75 ab	7.00-5.00ns		5.66 b	7.00-3.00ns		7.00 ab	7.00-7.00		7.00 a	7.00-7.00ns		7.00 a	7.00-7.00ns		<0.001
[FCC]	1.87 c	9.00-1.00ns		1.00 bc	1.00-1.00ns		1.20 bc	2.00-1.00ns		1.45 c	8.00-1.00ns		1.00 c	1.00-1.00ns		3.13 ab	4.00-1.00ns		2.00 a-c	2.00-2.00		3.45 ab	4.00-1.00ns		4.33 a	5.00-1.00ns		<0.001
[FCS]	1.02 c	2.00-1.00**		1.00 bc	1.00-1.00ns		1.20 a-c	2.00-1.00ns		1.17 bc	2.00-1.00ns		1.63 a	2.00-1.00ns		1.11 bc	2.00-1.00ns		2.00 ab	2.00-2.00		1.27 a-c	2.00-1.00ns		1.33 ab	2.00-1.00ns		<0.001
[FAC]	3.97 a	5.00-2.00**		3.25 ab	4.00-2.00ns		2.40 b	4.00-2.00ns		2.45 b	6.00-2.00ns		2.25 b	4.00-2.00ns		4.07 a	5.00-2.00ns		2.00 ab	2.00-2.00		4.00 a	6.00-2.00ns		4.10 a	5.00-2.00ns		<0.001
Fruit descriptors
[P]	22.62 a	67.45-2.8**		6.60 ef	13.54-2.63**		10.92 d	24.08-3.36**		17.57 b	37.56-3.48**		3.72 f	5.19-2.06**		14.29 c	59.91-3.84**		5.19 ef	6.49-3.65		7.50 e	17.28-2.69**		14.75 c	21.29-9.59**		<0.001
[A]	19.69 a	133.77-0.36**		2.63 d	7.15-0.44**		5.00 d	14.26-0.66**		11.50 b	31.87-0.55**		0.73 d	1.14-0.26**		8.98 c	49.51-0.93**		1.39 d	1.87-0.75		2.82 d	14.55-0.33**		11.08 bc	25.95-5.61**		<0.001
[WMH]	2.86 a	15.91-0.46**		1.14 d	2.04-0.59**		1.26 d	2.95-0.65**		1.98 c	5.42-0.51**		0.74 d	1.01-0.42**		2.29 b	4.85-0.52**		0.95 d	1.3-0.66		1.12 d	4.01-0.41**		3.09 a	4.71-1.02**		<0.001
[MW]	3.68 a	18.33-0.71**		1.32 de	2.45-0.65**		1.59 d	3.69-0.68**		2.53 c	6.45-0.57**		0.83 e	1.18-0.49**		2.68 c	7.99-0.88**		1.05 de	1.62-0.69		1.31 de	4.06-0.5**		3.30 b	5.05-1.27**		<0.001
[HMW]	6.91 a	22.9-0.42**		2.12 de	4.39-0.51**		3.92 c	9.9-1.1**		6.19 b	13.3-1.09**		1.16 e	1.55-0.66**		4.40 c	21.01-0.82**		1.74 de	2.07-1.22		2.61 d	6.15-0.79**		4.42 c	8.16-2.3**		<0.001
[MH]	7.97 a	26.34-0.76**		2.26 de	4.52-0.68**		4.35 c	10.31-1.24**		6.81 b	14.19-1.36**		1.23 e	1.63-0.69**		4.82 c	21.67-1.01**		1.83 de	2.22-1.37		2.81 d	6.26-1.07**		4.67 c	8.46-2.39**		<0.001
[CH]	8.42 a	26.88-0.85**		2.50 de	4.66-1.14**		4.56 c	10.47-1.36**		7.06 b	14.62-1.53**		1.39 e	1.92-0.8**		5.19 c	22.26-1.21**		2.05 de	2.51-1.45		3.00 d	6.39-1.2**		5.06 c	8.57-2.7**		<0.001
[FSEI]	2.46 bc	12.52-0.37**		1.64 e	2.46-0.41**		2.62 ab	4.83-1.38**		2.88 a	6.21-0.79**		1.49 f	2.22-0.96**		1.87 e	6.34-0.49**		1.77 de	2.25-1.08		2.25 cd	4.84-0.94**		1.66 e	5.83-0.77**		<0.001
[FSEII]	3.20 b	25.76-0.2**		1.77 d-f	2.89-0.42**		3.00 a-c	7.53-1.3**		3.43 a	8.6-0.77**		1.58 f	2.47-0.96**		2.15 de	9.74-0.44**		1.87 d-f	2.49-1.19		2.51 cd	6.48-0.9**		1.79 ef	7.32-0.7**		<0.001
[FSC]	3.97 a	25.07-0.42**		2.10 c-e	3.06-1.27**		3.46 ab	7.74-1.33**		3.91 a	9.56-0.88**		1.84 de	2.73-1.15**		2.55 cd	19.65-0.62**		2.11 c-e	2.74-1.54		2.86 bc	6.74-1.01**		2.01 e	7.22-0.82**		<0.001
[PFB]	0.97 a	2.76-0.03**		0.82 b-d	1.33-0.04**		0.82 bc	1.64-0.28**		0.85 b	1.87-0.17**		0.62 e	1.04-0.12**		0.84 b	3.23-0.03**		0.72 c-e	1.16-0.24		0.74 d	1.54-0.07**		0.75 cd	1.01-0.05**		<0.001
[DFB]	0.60 a	5.04-0.04**		0.54 a-c	0.85-0.02ns		0.53 bc	1.43-0.04ns		0.54 bc	2.12-0.11**		0.60 ab	0.94-0.1**		0.53 c	2.63-0.02**		0.54 a-c	0.71-0.38		0.59 ab	1.17-0.08**		0.61 a	0.95-0.35**		<0.001
[FST]	1.80 b	20.89-0.05**		2.30 a	5.65-0.07ns		1.79 b	18.75-0.27ns		1.74 b	10.1-0.22**		1.20 c	10.3-0.16**		1.83 b	27.6-0.04**		1.37 bc	2.21-0.44		1.40 c	7.67-0.13**		1.25 c	2.21-0.09**		<0.001
[E]	0.10 a	0.27-0.01**		0.08 b-e	0.19-0.03ns		0.08 bc	0.24-0.04**		0.09 b	0.25-0.03**		0.06 e	0.16-0.02**		0.08 cd	0.26-0.01**		0.06 de	0.12-0.03		0.07 cd	0.16-0.03**		0.06 e	0.15-0.02**		<0.001
[C]	0.28 b	0.5-0.02**		0.20 cd	0.33-0.09**		0.30 ab	0.44-0.11**		0.32 a	0.46-0.05**		0.17 de	0.31-0.07**		0.21 c	0.47-0.02**		0.21 cd	0.27-0.12		0.27 b	0.44-0.04**		0.15 e	0.44-0.02**		<0.001
[R]	0.41 c	0.72-0.02**		0.42 b-d	0.56-0.21*		0.38 de	0.58-0.15**		0.38 e	0.61-0.04**		0.40 b-e	0.58-0.22**		0.42 b	0.68-0.07**		0.41 b-e	0.52-0.28		0.39 c-e	0.62-0.13**		0.48 a	0.62-0.14**		<0.001
[SH]	0.03 a	0.24-0**		0.02 b	0.09-0ns		0.02 b	0.15-0**		0.02 b	0.15-0**		0.03 ab	0.17-0ns		0.02 b	0.17-0**		0.01 b	0.08-0		0.03 ab	0.15-0**		0.02 ab	0.14-0*		<0.001
[PMI]	127.52 b	359.2-0**		161.63 a	358.9-3.6ns		121.96 b	354.1-0.8**		123.66 b	356.7-0.1ns		131.32 ab	356.2-0.7ns		126.88 b	357.9-0.1*		129.28 ab	253.8-1.8		122.87 b	355.1-0.3*		125.78 b	354.4-0.4**		0.041
[PMA]	105.07 ab	353.8-0**		121.58 a	334-0.6ns		85.07 cd	331.6-3.4**		82.19 d	350-0.6**		112.22 ab	348.7-4.4ns		106.72 ab	353.8-0**		116.03 a-c	145.4-79.3		94.68 b-d	340.3-1.3**		115.43 a	351.2-0.4**		<0.001
[PIA]	0.02 a	0.67-0**		0.02 a-c	0.23-0ns		0.01 bc	0.1-0**		0.01 c	0.16-0**		0.01 bc	0.1-0ns		0.02 b	0.29-0**		0.01 bc	0.06-0		0.01 bc	0.3-0**		0.02 ab	0.27-0*		<0.001
[DMI]	109.71 ab	359.7-0**		114.81 a-c	350.4-0.1ns		96.15 bc	355.5-0.4**		95.80 c	359.7-0**		129.60 a	352-1.2ns		106.13 b	359.3-0**		121.57 a-c	346.5-7.2		109.46 a-c	348.5-1.2**		104.20 bc	358.8-0.4ns		<0.001
[DMA]	83.54 c	357.2-0**		85.34 a-d	158.6-11.5**		63.12 d	354.3-0.5**		67.42 d	355.6-0.1**		111.71 a	345.7-0.6**		89.51 b	356.1-0.1**		92.66 a-d	332.4-22.8		76.52 cd	347.5-0.6**		109.45 a	197.2-1.1**		<0.001
[DIA]	0.01 a	1.51-0**		0.01 ab	0.24-0ns		0.00 ab	0.03-0**		0.01 b	0.25-0**		0.01 ab	0.19-0ns		0.01 ab	0.39-0**		0.01 ab	0.04-0		0.01 ab	0.1-0**		0.01 ab	0.11-0**		<0.001
[DEA]	0.13 bc	9.62-0**		0.05 cd	0.62-0ns		0.18 ab	1.32-0**		0.21 a	1.29-0**		0.11 b-d	1.03-0ns		0.13 bc	1.47-0**		0.11 a-d	0.64-0		0.13 bc	0.84-0**		0.05 d	0.96-0*		<0.001
[OB]	0.02 d	1.01-0**		0.01 cd	0.21-0**		0.02 b-d	0.51-0**		0.03 bc	0.78-0**		0.09 a	0.4-0ns		0.02 cd	0.76-0**		0.01 cd	0.13-0		0.05 b	0.55-0**		0.02 cd	0.34-0**		<0.001
[OV]	0.34 a	0.89-0**		0.29 a-c	0.66-0**		0.26 bc	0.61-0**		0.24 cd	0.77-0**		0.09 f	0.58-0**		0.26 b	0.82-0**		0.22 b-e	0.38-0		0.21 de	0.61-0**		0.19 e	0.39-0**		<0.001
[ASv]	0.35 a	6.41-0.01**		0.11 cd	0.48-0.01ns		0.17 b-d	0.9-0**		0.26 b	1.23-0.02**		0.12 cd	0.34-0.02**		0.19 c	2.12-0**		0.08 cd	0.23-0.01		0.11 d	0.57-0.01**		0.13 cd	0.42-0.02**		<0.001
[ASob]	0.05 b	6.15-0**		0.01 ab	0.26-0*		0.08 ab	2.86-0**		0.09 a	2.93-0**		0.08 ab	0.41-0ns		0.05 b	3.56-0**		0.01 ab	0.27-0		0.08 ab	1.19-0**		0.04 ab	1.29-0*		0.002
[Asov]	0.98 a	7.83-0**		0.23 c-e	0.63-0**		0.47 cd	2.41-0**		0.71 b	3.17-0**		0.10 e	0.53-0**		0.43 c	5.72-0**		0.15 c-e	0.38-0		0.25 de	1.29-0**		0.28 c-e	1.65-0**		<0.001
[WWP]	0.31 e	0.99-0.02**		0.32 de	0.59-0.08**		0.37 cd	0.84-0.12**		0.42 b	0.96-0.06**		0.49 a	0.82-0.22ns		0.38 c	0.97-0.09**		0.40 b-d	0.66-0.25		0.39 bc	0.86-0.13**		0.41 bc	0.71-0.21**		<0.001
[EC]	0.71 c	0.8-0.02**		0.74 ab	0.8-0.6*		0.73 ab	0.8-0.27**		0.73 b	0.8-0.17**		0.75 ab	0.8-0.47**		0.74 ab	0.8-0.1**		0.76 ab	0.8-0.65		0.74 ab	0.8-0.45**		0.76 a	0.8-0.53**		<0.001
[PEC]	0.90 a	12.31-0.02**		0.89 a	1.01-0.82ns		0.91 a	1.52-0.55**		0.90 a	2.15-0.18**		0.89 a	1.01-0.83ns		0.91 a	24.67-0.15*		0.89 a	0.91-0.87		0.89 a	1.04-0.76ns		0.89 a	0.98-0.81*		0.980
[DEC]	0.96 a	166-0.18**		0.87 a	0.95-0.72ns		0.89 a	1.12-0.35ns		0.90 a	1.67-0.29**		0.88 a	0.96-0.71ns		0.90 a	16.75-0.14**		0.88 a	1.04-0.81		0.88 a	1.04-0.59**		0.89 a	0.99-0.79ns		0.925
[FSI]	3.22 b	26.35-0.2**		1.78 d-f	2.91-0.42**		3.06 a-c	9.13-1.31**		3.45 a	8.69-0.77**		1.58 f	2.51-0.96**		2.18 de	11.8-0.44**		1.88 d-f	2.53-1.2		2.53 cd	6.56-0.9**		1.80 ef	7.42-0.69**		<0.001
[EA]	0.47 a	0.99-0**		0.44 a-d	0.53-0.37*		0.44 a-c	0.84-0.3**		0.45 b	0.9-0.08**		0.41 cd	0.59-0.3*		0.43 c	0.93-0.04**		0.41 b-d	0.53-0.34		0.43 b-d	0.67-0.29**		0.41 d	0.6-0.16**		<0.001
[LD]	29.74 b	189.84-1.07**		14.38 de	30.53-4.7**		30.32 ab	66.73-7.53**		35.18 a	88.06-3.03**		11.12 e	22.62-4.59**		18.58 d	88.75-1.18**		15.25 c-e	23.02-7.59		23.91 c	68.62-2.37**		13.94 e	78.12-1.66**		<0.001
[PA]	0.57 a	1.22-0.54**		0.55 cd	0.56-0.54**		0.55 cd	0.56-0.54**		0.56 bc	0.86-0.54**		0.55 cd	0.58-0.54**		0.56 bc	0.85-0.55**		0.55 b-d	0.56-0.55		0.55 d	0.56-0.54**		0.57 ab	0.74-0.55**		<0.001
[PT]	0.22 d	0.26-0.05**		0.24 ab	0.26-0.2ns		0.23 bc	0.26-0.16**		0.22 cd	0.26-0.08**		0.23 ab	0.26-0.18**		0.23 b	0.26-0.09**		0.24 ab	0.25-0.21		0.23 b	0.26-0.16**		0.24 a	0.25-0.16**		<0.001
Color descriptors
[L]	39.58 c	92.65-13-31**		39.70 bc	44.94 - 35.38ns		40.37 a-c	44.09-37.71ns		47.94 a	88.69 - 30.97**		39.09 c	55.81 - 31.64ns		46.56 ab	97.65 - 21.64**		46.43 a-c	53.08 - 30.88ns		42.40 a-c	61.80 - 32.87**		48.01 a	90.09 - 33.52**		<0.001
[a]	28.23 bc	54.54-(-19.61)**		34.00 a-c	37.91 - 29.17ns		34.23 a-d	35.36-32.65ns		29.09 b	58.33 - (-9.65)**		31.19 a-d	40.96 - 21.77ns		24.86 d	57.15 - (-7.09)**		39.63 a	41.96 - 37.58ns		36.66 a	52.85 - 31.25**		25.38 cd	40.39 - 2.67**		<0.001
[b]	23.00 c	83.62-(-9.48)**		21.83 bc	28.15 - 17.05ns		24.63 a-c	28.86-23.02ns		35.12 a	95.11 - 12.13**		18.87 c	25.07 - 11.31ns		32.77 ab	95.72 - (-1.2)**		34.32 a-c	42.68 - 29.50ns		26.16 bc	39.16 - 18.09**		35.66 a	80.83 - 6.50**		<0.001
[CHR]	38.29 c	83.62-2.55**		40.43 a-d	46.59 - 33.79ns		42.18 a-d	44.40-39.94ns		48.21 a	96.88 - 24.56**		36.48 cd	48.02 - 24.53ns		44.11 b-d	96.68 - 0.62**		52.51 a	56.87 - 48.34ns		45.11 a-d	65.78 - 36.26**		46.94 ab	81.16 - 11.21**		<0.001
[HA]	32.97 c	89.79-(-89.63)**		32.52 a-c	37.17 - 30.23ns		35.7 a-c	37.22-34.70ns		39.57 b	89.34 - (-89.98)**		31.00 a-c	35.75 - 27.45ns		40.03 b	89.90 - (-89.89)**		40.81 a-c	48.64 - 37.60ns		35.34 a-c	43.96 - 29.93**		49.54 a	87.35 - 28.16**		<0.001
# further details can be obtained from Brewer et al. (2006)
^ lowercase letters indicate the result of Tukey test
§The asterisk indicate the differences within each species: ** indicate significant at P < 0.01; *indicate significant at P < 0.05; ns not significant
