# Supplementary material for: Large Scale Phenotyping Provides Insight into the Diversity of Vegetative and Reproductive Organs in a Wide Collection of Wild and Domesticated Peppers (Capsicum spp.)
Source: Plants (Basel). 2018 Nov 19;7(4):103. doi: 10.3390/plants7040103 (PMC6313902; doi:10.3390/plants7040103)
Supplement: Supplementary file 1 [file plants-07-00103-s001.zip › plants-382870-supplementary/Table S2.xlsx]

## Sheet: Foglio1
Supplementary Table 2: Variable contribution(VarPC), correlation coefficient (CorrPC) and Eigenvectors (Egv) for fruit descriptors in the two first principal components
Category	Trait	VarPC1	VarPC2		Corr PC1	Corr PC2		Egv 1	Egv 2
Fruit size	Perimeter	2.61388	7.19388		0.671511	0.720407		0.161675	0.268214
	Area	1.20454	10.0434		0.45585	0.851212		0.109752	0.316914
	Width Mid-height	0.212439	11.2885		-0.191438	0.902434		-0.0460911	0.335984
	Maximum Width	0.212084	12.4844		0.191278	0.949032		0.0460526	0.353333
	Height Mid-width	3.52962	4.01494		0.780323	0.538191		0.187873	0.200373
	Maximum Height	3.89116	3.9182		0.819313	0.531667		0.19726	0.197944
	Curved Height	3.64774	4.63687		0.793272	0.578374		0.190991	0.215334
Fruit shape index	Fruit Shape Index External I	4.7995	1.42912		0.909931	-0.321093		0.219078	-0.119546
	Fruit Shape Index External II	5.04717	1.09975		0.933113	-0.281672		0.224659	-0.104869
	Curved Fruit Shape Index	5.13643	0.992265		0.941329	-0.267553		0.226637	-0.0996125
Blockiness	Proximal Fruit Blockiness	4.3776	0.0733404		0.869017	0.0727391		0.209227	0.0270814
	Distal Fruit Blockiness	0.319903	1.22995		0.23492	0.297879		0.05656	0.110903
	Fruit Shape Triangle	1.6369	0.37119		0.5314	-0.163642		0.127942	-0.0609254
Homogeneity	Ellipsoid	4.64227	0.369827		0.894902	0.163341		0.215459	0.0608134
	Circular	5.15019	0.687104		0.942588	-0.222642		0.22694	-0.0828917
	Rectangular	3.45272	3.13983		-0.771776	0.475937		-0.185815	0.177196
Proximal fruit end-shape	Shoulder Height	0.500864	1.42813		0.293948	0.320981		0.0707717	0.119504
	Proximal Angle Micro	0.339404	1.00185		-0.241974	0.268842		-0.0582584	0.100092
	Proximal Angle Macro	2.057	2.10169		-0.5957	0.389386		-0.143422	0.144972
	Proximal Indentation Area	0.530025	3.91335		-0.302384	0.531338		-0.0728028	0.197822
Distal fruit end-shape	Distal Angle Micro	1.26179	2.21376		-0.466556	0.399634		-0.112329	0.148787
	Distal Angle Macro	2.5579	1.93592		-0.664282	0.373715		-0.159934	0.139137
	Distal Indentation Area	0.171865	1.15995		-0.172189	0.289279		-0.0414566	0.107701
	Distal End Protrusion	2.57718	1.12386		0.66678	-0.284743		0.160536	-0.106012
Asymmetry	Obovoid	0.370275	0.179107		-0.252739	0.113672		-0.0608502	0.042321
	Ovoid	3.4671	0.0174587		0.773381	-0.0354897		0.186202	-0.0132131
	V. Asymmetry	4.04736	3.20251		0.835596	0.480664		0.20118	0.178956
	H. Asymmetry.ob	0.0200377	0.428317		-0.0587941	0.175784		-0.0141554	0.0654459
	H. Asymmetry.ov	5.35522	0.367569		0.961167	0.162842		0.231413	0.0606274
	Width Widest Pos	2.2894	0.00147587		-0.628451	0.0103186		-0.151308	0.00384171
Internal eccentricity	Eccentricity	2.62249	0.0732272		-0.672616	-0.072683		-0.161941	-0.0270605
	Proximal Eccentricity	0.613362	1.99791		0.325288	-0.379651		0.0783174	-0.141348
	Distal Eccentricity	2.13094	1.79963		0.606312	0.36032		0.145978	0.13415
	Fruit Shape Index Internal	5.04297	1.11762		0.932724	-0.283952		0.224565	-0.105718
	Eccentricity Area Index	3.99224	0.956333		0.829886	-0.262664		0.199806	-0.0977923
Latitudinal section	Lobedness Degree	5.11448	0.914364		0.939315	-0.256836		0.226152	-0.0956224
	Pericarp Area	0.115538	11.0931		0.14118	0.894589		0.0339909	0.333063
	Pericarp Thickness	4.94841	0.000162867		-0.923939	-0.00342778		-0.22245	-0.00127619
