# Supplementary material for: Large Scale Phenotyping Provides Insight into the Diversity of Vegetative and Reproductive Organs in a Wide Collection of Wild and Domesticated Peppers (Capsicum spp.)
Source: Plants (Basel). 2018 Nov 19;7(4):103. doi: 10.3390/plants7040103 (PMC6313902; doi:10.3390/plants7040103)
Supplement: Supplementary file 1 [file plants-07-00103-s001.zip › plants-382870-supplementary/Table S3.xlsx]

## Sheet: Foglio1
Supplementary Table 3: Variable contribution (VarPC) and Correlation (Corr) for for fruit descriptors in the components 3 to 38
Trait	VarPC 3	VarPC 4	VarPC 5	VarPC 6	VarPC 7	VarPC 8	VarPC 9	VarPC 10	VarPC 11	VarPC 12	VarPC 13	VarPC 14	VarPC 15	VarPC 16	VarPC 17	VarPC 18	VarPC 19	VarPC 20	VarPC 21	VarPC 22	VarPC 23	VarPC 24	VarPC 25	VarPC 26	VarPC 27	VarPC 28	VarPC 29	VarPC 30	VarPC 31	VarPC 32	VarPC 33	VarPC 34	VarPC 35	VarPC 36	VarPC 37	VarPC 38
Variability %	11.5402	4.42211	3.59844	2.4096	1.94921	1.78031	1.68937	1.17204	1.11882	0.943857	0.882282	0.68736	0.607013	0.467465	0.437888	0.33338	0.322006	0.248759	0.210053	0.143262	0.124175	0.107134	0.0998507	0.0770092	0.055405	0.0519006	0.0404595	0.0288732	0.0182819	0.0161295	0.0142432	0.00994818	0.00461907	0.00352457	0.00173815	0.000299527
Perimeter	0.000673884	0.322197	0.494638	0.208874	0.039483	0.18759	0.000263696	0.00354952	0.614755	0.074361	0.40345	0.0128881	0.173576	0.69791	1.34434	8.36854e-05	0.474192	0.429888	0.13716	0.240155	1.89675	0.959673	0.166675	2.50369	1.66894	1.09089	0.0467756	0.0707822	0.00193735	1.00191	1.3087	49.7313	11.8905	7.83221	4.12462	0.0368251
Area	0.34379	1.25001	0.621915	0.0486157	0.121025	0.378165	0.00728743	0.00244005	0.214394	0.0812599	1.38434	0.125094	0.00175228	0.266217	1.89844	1.10522	0.198671	0.0517148	0.23882	0.324377	0.0344349	0.630838	0.776902	1.67338	6.94627	0.306034	2.40954	1.38791	50.1511	4.52965	2.71022	3.66143	3.59736	1.23241	0.00371405	0.0372628
Width Mid-height	1.14611	1.07657	1.85497	0.0555151	0.148964	0.481618	0.0705866	0.415385	1.93018	0.226593	1.71959	0.0116498	0.388152	0.866469	0.0967543	4.97903	0.361434	4.03267	0.395499	13.3784	3.60401	2.88868	2.82826	16.0634	10.3972	0.638031	4.43293	0.660009	0.208311	11.9194	0.431191	0.233244	0.441631	0.108739	0.00469686	0.0031418
Maximum Width	0.0495906	0.0434037	0.610044	0.303844	0.0469884	0.458822	0.293876	0.293722	0.992345	0.419512	0.354412	0.17337	2.22515	1.0722	0.0394329	9.89148	0.815405	0.48462	0.0600713	4.83712	8.23848	5.09653	0.285308	0.013355	7.15064	0.00500167	4.42313	6.77847	4.63698	25.2229	0.052873	1.63646	0.0132694	0.0695087	0.186094	0.0290813
Height Mid-width	0.2247	3.15229	0.129796	0.194157	0.239069	0.115727	0.0491745	0.72339	0.406092	0.683667	0.207935	0.261236	1.54748	0.0232183	4.09122	0.444552	0.0580411	0.003027	0.629131	1.0018	8.858	2.39973	0.867159	1.14582	0.105723	7.45779	4.04081	15.2742	1.55832	12.7439	9.63047	2.81065	10.291	0.299959	0.680357	0.105804
Maximum Height	0.0269548	1.22097	0.184347	0.105539	0.0450337	0.031492	0.187716	0.447909	0.828634	0.18773	0.473219	0.050701	0.742496	0.592565	2.16855	0.101327	0.047847	0.0246037	0.294498	2.40988	0.197692	0.159797	0.121283	1.39706	0.802847	2.5666	0.100136	0.0111703	12.5309	1.26936	2.48037	4.54852	11.5858	3.57375	40.3066	0.366773
Curved Height	0.00248631	0.816547	0.265554	0.103846	0.0511926	0.0527989	0.0644094	0.144169	0.970621	0.0245322	0.413474	0.0254319	0.401013	0.504232	1.78921	0.112619	0.427742	0.320431	0.0988897	2.46489	0.00211447	0.228484	0.050909	2.25303	0.221176	3.79763	0.0983838	0.525447	6.87001	4.65645	5.55825	0.0324525	4.9046	0.0180925	53.1838	0.260469
Fruit Shape Index External I	0.0377517	1.59322	0.0503477	0.014693	0.00929302	0.488912	0.0525703	0.921409	0.868626	1.26728	0.334631	0.25408	4.42008	0.0522917	0.00367654	1.24713	0.116834	2.32626	0.171872	2.42043	1.99884	0.179808	1.46187	0.0380562	0.651002	7.15847	2.04286	2.63663	3.11643	0.556303	33.7652	0.0294509	8.0465	15.4119	0.00628504	0.0203546
Fruit Shape Index External II	0.0905354	1.07993	0.619365	0.0309093	0.101298	0.0822209	0.115721	0.425894	0.133376	1.51109	0.0805571	0.105324	1.21031	0.104866	0.63435	0.00332737	0.11881	0.0671369	0.0284338	0.837311	0.768221	0.334254	2.6033	0.370998	0.705044	3.57771	0.218824	3.77743	0.059443	0.00317143	9.40335	7.1288	8.3511	0.152452	0.646025	48.3722
Curved Fruit Shape Index	0.184645	0.362535	0.502965	0.0539135	0.0486977	0.18388	0.233638	0.262805	0.479669	1.01358	0.185737	0.0483945	0.311872	0.77992	0.91368	0.00428955	0.154753	0.00673919	0.0416257	0.00767788	0.0391046	1.1356	1.62072	0.00140457	0.329065	6.69629	0.313406	13.9371	0.154203	11.171	5.50414	16.9189	22.3912	7.64668	0.150451	0.0810689
Proximal Fruit Blockiness	1.56864	1.33083	6.06502	0.262679	0.512497	1.93425	0.645517	0.0363353	2.32542	0.286994	0.117049	0.272592	0.0532325	0.024675	2.13245	0.0254964	5.07626	0.0645542	1.90571e-06	9.56051	2.73866	9.07816	1.40429	8.66569	13.2616	0.413893	19.6795	3.56689	0.893525	0.0838855	3.19605	0.180301	0.0215836	0.0304619	0.0188831	0.0207327
Distal Fruit Blockiness	6.59197	2.25041	31.9962	0.201626	0.0621167	0.202549	2.08994	7.55294	0.337588	0.0272228	0.112853	0.665708	2.02029	0.0952152	0.186141	2.11177	0.665288	0.0572704	29.4125	6.79794	0.120295	0.147856	1.86097	0.883611	1.40495	0.00230919	0.116844	0.0771263	0.167557	0.042225	0.172902	0.00134792	0.00665474	0.00235935	0.00557538	6.16228e-06
Fruit Shape Triangle	6.25611	7.98144	6.227	0.00488817	0.320545	5.39508	12.1272	3.89616	3.14812	0.0480994	0.0968808	1.06811	2.60118	4.56717	0.624654	0.021734	5.23317	0.00556044	22.7926	7.78199	0.152017	0.367961	3.76926	1.61623	0.315736	0.428616	0.237958	0.804653	0.0482084	0.0166473	0.0203833	0.0121038	0.00364901	0.00016721	0.000161386	0.000392184
Ellipsoid	0.361413	3.13753	0.070548	0.0611703	0.0248098	2.11424	0.41321	1.57891	0.382762	3.0702	1.3799	0.118874	1.9309	3.58624	0.283146	0.329775	8.06597	22.133	6.14178	2.66004	1.01996	0.349509	22.1899	2.72627	7.92759	0.500356	0.00276647	0.528333	0.763431	0.55206	4.48689e-05	0.357914	0.000387227	0.161915	0.0628173	0.00023063
Circular	0.306819	0.0906609	0.0668002	0.360292	0.0283835	0.0998884	0.15999	0.000918822	1.98398	0.0647982	0.283874	0.156519	1.91801	0.373442	1.17815	0.00242342	0.137118	0.19501	4.56686	9.12612	18.5032	1.3781	5.47676	0.746302	0.101311	6.61757	0.505265	9.1904	2.61605	0.307531	5.49894	0.109535	2.39938	19.3351	0.27688	0.000376917
Rectangular	0.568228	0.421093	1.47954	0.727798	0.0547762	0.0156016	1.77541	0.790768	0.66045	0.0549023	1.5201	1.85198	6.58259	7.15725	1.61326	10.2873	28.8502	5.7228	3.7038	0.483992	0.0389525	0.0664773	0.785178	3.30788	0.0940868	0.10063	6.16961	4.82959	0.862316	0.133922	2.61669	0.0679554	0.000886493	0.00317328	0.000134193	0.00805516
Shoulder Height	6.00159	10.5177	0.435812	2.78365	0.904107	17.2935	13.003	16.5252	0.0990882	0.191893	2.37265	11.1198	0.280431	0.484172	0.0606518	6.92229	7.46463	0.0914892	0.637453	0.0319633	0.00632778	0.015617	0.250446	0.106877	5.12208e-06	0.0232497	0.320029	0.00620357	0.0363902	0.0373266	3.04682e-05	0.0415079	0.00120281	0.00240051	0.00200153	0.000322856
Proximal Angle Micro	3.77987	0.597287	0.199767	24.1092	44.8142	16.1666	0.744923	0.000179435	0.361019	3.02367	1.80414	1.15434	0.510942	0.0243795	0.0258104	0.0291365	0.611762	0.0380596	0.00104809	0.0352925	0.341515	0.0206737	0.177047	0.000509075	0.0321068	0.0141041	0.00074478	0.00118532	0.0244284	1.46947e-05	0.00257819	0.0113563	0.000246273	0.000104758	0.000505329	9.57989e-06
Proximal Angle Macro	1.24824	2.18745	2.55402	0.704132	0.444622	18.3078	2.28464	1.26034	13.8118	4.20117	31.8999	1.50775	8.29188	2.80419	0.0359447	1.9839	2.30442e-05	1.76049	0.00251444	0.191743	0.0640183	0.0720311	0.00377712	0.0518217	0.0269063	0.000710132	0.00309683	0.0802882	0.00762903	0.0387622	0.00374644	0.00481341	0.000276369	0.000764835	0.000142133	1.34094e-05
Proximal Indentation Area	3.24354	7.72959	5.03577	4.16846	0.0515271	0.944922	9.61391	5.5661	2.63667	13.8009	2.94669	25.9863	0.504911	1.72783	0.121954	0.116852	4.67726	4.13354	0.083528	1.25148	0.136952	0.0105287	0.195624	0.783403	0.000855461	0.0050067	0.0359551	2.09967e-08	0.00742409	4.72822e-05	0.0301006	0.00102341	0.000829636	0.0033211	0.00353351	0.000223455
Distal Angle Micro	3.26696	3.1973	3.0243	5.70751	6.04853	1.68821	13.4916	2.54528	26.3621	1.42583	0.0144141	7.13852	8.58309	10.6547	0.226885	0.141583	0.535263	1.94434	0.0262506	0.00283656	0.115683	0.00271864	0.113022	0.134635	0.0683313	0.0106566	0.00599697	0.000960244	7.50983e-06	0.0145366	0.00130134	0.0212944	0.00764131	0.00204973	7.24841e-05	9.97375e-06
Distal Angle Macro	2.23199	3.25011	0.270352	8.21131	0.729483	0.200172	8.95736	1.37384	0.50564	2.77984	0.184429	0.00927713	1.40095	42.5113	5.79153	7.61054	1.49019	0.00511313	2.90987	3.60638	0.438489	0.146994	0.0167089	0.0166383	0.38594	0.0444194	0.0740429	0.229414	0.000224725	1.34809e-05	0.0038318	0.087968	0.00198517	0.02415	0.00565811	4.39687e-05
Distal Indentation Area	9.81868	12.8501	0.247331	0.312741	1.92567	0.253188	2.50461	19.3535	2.29625	2.04941	4.91215	3.48522	22.806	4.1546	0.212328	0.387798	7.85852	1.95591	0.0588162	1.09916	0.0278507	0.0229007	0.0352418	0.00071276	0.000768257	0.00167979	0.000987015	0.000223955	0.0267896	0.000462907	0.0041833	0.00379539	5.2273e-05	0.000195934	0.000288281	0.000112122
Distal End Protrusion	1.43518	0.840785	9.72567	0.169486	2.03384	0.866685	0.0427121	12.3341	1.16736	34.1288	0.920055	0.312907	12.857	5.53885	2.13142	0.100767	7.25334	2.39994	0.688821	0.23079	0.000487444	0.0359811	0.536135	0.00676022	0.366334	0.0680953	0.0429496	0.00456286	0.0238885	0.0109881	0.0174294	0.000974691	0.000999814	0.00336578	0.00143918	2.27691e-05
Obovoid	16.0574	0.211576	0.234374	7.97895	0.0946048	7.80138	0.957251	7.17078	5.19548	0.675774	0.001561	0.149454	0.36988	0.0233115	0.419453	0.0204951	0.0481921	2.0301	1.36151	0.645495	1.69515	25.607	9.14903	8.88958	0.0865141	1.3005	0.741725	0.0193763	0.216298	0.155722	0.104839	0.00268829	0.00140248	0.0248357	0.00879959	0.00017852
Ovoid	4.71247	4.47248	3.56431	0.901812	0.00605478	0.539817	1.76012	0.511072	3.18373	0.104688	0.398204	3.7384	1.77468	0.0131205	0.689078	0.15764	1.06456	0.272185	0.00610598	1.8359	5.97188	0.174892	0.0442952	0.0185328	0.244236	17.4916	23.3375	6.11976	2.52261	10.3948	0.320863	0.0238447	0.0771592	0.0393691	0.0114314	0.0163053
V. Asymmetry	0.281032	0.0929779	0.273058	0.581657	0.0420193	0.128046	0.0707712	0.191743	0.997935	1.50312	0.153196	0.846288	0.731974	0.313579	0.634819	0.00839861	0.700373	7.17325	0.0528594	2.02104	0.16181	6.87026	25.0727	12.0303	0.261988	15.9829	2.67684	11.7716	9.47036e-05	0.0774746	0.0406731	0.881997	0.0757276	0.0220104	0.0101516	0.0155792
H. Asymmetry.ob	16.2795	0.310492	0.244455	11.843	0.00192234	8.22874	1.22897	7.64157	1.99328	0.101864	0.0207409	0.741297	0.455359	1.28082	0.255301	0.749695	0.122445	0.0554537	8.0212	0.0797132	1.5418	21.1771	9.31664	6.25206	0.0863292	0.713982	0.21205	0.0375925	0.183473	0.227245	0.0993112	0.0181363	0.000260223	0.0286996	0.00109458	5.78012e-05
H. Asymmetry.ov	0.363916	0.0085894	0.013156	0.00681459	0.00202323	0.0384118	0.188873	1.26095	0.230801	0.132265	0.0207554	0.000208765	0.148751	0.852061	0.0873763	0.710291	1.04188	0.140223	0.485327	7.66925	0.106728	7.77208	0.42686	6.41952	32.9369	7.99332	4.77743	0.0488373	8.67395	10.23	0.26271	1.15152	0.000585345	0.030078	0.0433591	0.00140082
Width Widest Pos	7.19959	4.20312	8.22556	0.778127	0.000933379	0.00266394	0.148461	0.0208881	4.02491	0.0665329	0.714148	11.28	4.34146	1.30918	5.12754	2.52573	4.47797	1.7542	10.1441	2.06929	6.06109	6.03272	1.43257	0.0879786	0.253525	7.02926	2.91297	3.5999	0.0205438	1.71875	0.0132129	0.0660868	0.0642035	1.14178e-05	0.00155446	0.000366229
Eccentricity	1.24664	14.0255	4.29566	4.95328	1.15097	0.0370856	3.35972	0.761153	2.39849	13.8712	0.00335881	1.89475	0.0957303	0.560335	5.58671	13.1519	2.25538	15.7606	2.14835	0.00280742	0.885557	1.61047	2.21981	0.189076	0.907522	0.606181	1.9904	0.117608	0.0835792	0.21517	0.836299	0.0348983	0.0439396	0.00381717	4.19236e-05	0.000363825
Proximal Eccentricity	1.5381	0.664434	1.88026	19.8072	35.9994	7.69536	16.8126	1.18648	3.73169	1.2508	0.286856	2.59222	0.000331484	0.260655	0.101362	0.142759	2.63225	0.143313	0.0180642	0.0137245	0.00317475	0.120786	0.169819	0.0544904	0.00337564	0.0532543	0.0915717	0.00959215	0.00867021	0.0207675	0.0351407	0.0509918	0.00734385	0.000741652	5.39486e-06	0.00110202
Distal Eccentricity	2.0024	3.68482	0.0197048	1.68757	3.69425	6.9237	4.30289	0.39535	11.0723	0.478946	40.9186	14.0574	2.43495	1.06728	0.533768	0.0107129	1.62107	0.0585109	0.299542	0.00847304	0.00408374	0.013751	0.0333222	0.0629743	0.152531	0.113875	0.000648451	0.0870326	0.105107	0.20085	0.000200313	0.00678988	0.00371951	0.0120596	5.9226e-06	0.000262969
Fruit Shape Index Internal	0.0987211	1.03941	0.611752	0.0359282	0.123244	0.0722731	0.101323	0.423455	0.147941	1.49772	0.112098	0.112826	1.14063	0.138794	0.722369	0.0119734	0.125396	0.0647053	0.0184672	0.682693	0.565538	0.499106	2.7685	0.307278	0.70899	1.8752	0.383533	4.03161	0.000240177	0.126798	9.38751	6.47965	8.52431	0.124448	0.160967	50.614
Eccentricity Area Index	0.211002	1.37123	6.13036	0.396422	0.00248256	0.358349	0.00789176	1.79454	0.728426	4.60932	2.52769	6.6869	0.212523	0.703548	2.99779	26.4065	2.25906	16.0082	1.81514	3.27654	1.75869	2.80228	0.502011	7.62707	3.35066	0.35476	0.000753161	0.0372563	0.0156783	0.0618075	0.0137911	0.00664963	0.00303429	0.0130084	7.48616e-05	4.17615e-08
Lobedness Degree	0.147521	0.420047	0.0386276	0.15719	0.00874222	0.189209	0.0592779	0.25031	1.91316	0.412827	0.405281	0.00266086	3.66332	0.561094	0.32554	0.55408	0.0469653	1.10224	2.33137	8.51882	3.23476	0.60316	0.757331	0.638842	0.0163909	0.349185	0.112396	4.14757	0.220711	2.19633	6.40786	3.12084	7.18963	43.7813	0.0860597	0.000537692
Pericarp Area	0.167904	0.350761	1.65554	0.0470712	0.0500569	7.25034e-05	1.45766	0.328308	0.309633	2.31348	0.10868	1.22113	2.14227	4.25224	52.0938	7.5885	2.47731	4.79962	0.0431815	1.77084	0.00357146	0.896958	0.149951	4.41731	0.0587619	0.00456974	0.0108722	0.0248135	0.0108291	0.00467914	0.010753	3.2055e-05	0.0178492	0.000829179	0.00097055	0.000487977
Pericarp Thickness	0.907358	1.84468	0.0810799	1.92023	0.0170948	0.0409805	0.614876	1.60817	0.55527	2.33813	0.206479	0.760371	0.724814	7.08088e-05	2.82108	0.000947931	0.43437	2.3832	0.132897	0.623142	28.6641	0.0905316	0.360427	8.49742	7.96789	4.60574	17.4288	5.56852	3.17275	0.057211	0.0538362	0.522746	0.0320231	0.00357386	0.00475937	0.00583446
Trait	Corr 3	Corr 4	Corr 5	Corr 6	Corr 7	Corr 8	Corr 9	Corr 10	Corr 11	Corr 12	Corr 13	Corr 14	Corr 15	Corr 16	Corr 17	Corr 18	Corr 19	Corr 20	Corr 21	Corr 22	Corr 23	Corr 24	Corr 25	Corr 26	Corr 27	Corr 28	Corr 29	Corr 30	Corr 31	Corr 32	Corr 33	Corr 34	Corr 35	Corr 36	Corr 37	Corr 38
Perimeter	0.00543614	0.0735813	-0.0822418	-0.0437328	0.0171012	0.0356241	0.00130108	-0.003976	0.0511239	-0.0163312	-0.0367782	-0.005802	0.0200094	0.03521	-0.0472963	0.000325602	0.024088	0.0201585	-0.0104633	-0.0114341	0.0299167	0.019766	0.00795247	-0.0270678	-0.0187451	-0.0146679	0.00268171	-0.00278677	0.000366866	-0.0078364	0.00841617	-0.0433589	0.0144467	0.0102421	-0.00521947	-0.00020473
Area	-0.122785	0.144932	-0.0922177	-0.0210986	0.0299405	0.0505801	-0.00683976	0.00329656	0.0301911	-0.0170719	-0.0681266	-0.018076	-0.00201045	0.0217462	-0.0562047	0.0374184	0.0155916	0.0069918	-0.0138068	0.0132887	-0.00403096	0.0160256	0.0171692	-0.0221289	-0.0382421	-0.00776896	0.0192473	0.0123401	0.059026	-0.0166623	-0.0121115	0.0117649	-0.00794622	-0.00406278	-0.000156624	-0.000205943
Width Mid-height	-0.224187	0.134502	-0.159264	-0.022546	-0.0332171	0.0570809	0.021287	0.0430118	-0.0905882	-0.0285081	-0.075929	-0.00551623	-0.0299221	-0.0392322	-0.0126885	0.0794208	-0.02103	-0.0617416	-0.0177676	0.0853415	-0.0412384	-0.034293	-0.0327587	0.0685618	0.0467868	0.0112176	-0.0261064	0.00850969	-0.00380416	-0.027029	0.00483092	-0.0029694	0.00278419	0.00120681	-0.000176132	-5.97997e-05
Maximum Width	-0.0466335	0.0270066	-0.0913334	-0.052746	-0.0186559	0.0557137	-0.0434346	0.0361685	-0.0649537	-0.0387898	-0.0344706	-0.02128	-0.0716425	0.043642	-0.00810034	0.111942	-0.0315871	-0.0214034	0.00692452	0.0513158	0.0623494	-0.0455505	-0.0104046	-0.0019769	-0.0388006	0.000993197	0.0260776	-0.0272712	-0.0179482	0.0393188	-0.00169166	0.00786531	0.000482609	-0.00096486	0.00110867	0.000181935
Height Mid-width	-0.099266	0.230155	-0.0421288	-0.042164	0.0420807	0.0279806	-0.0177674	-0.0567608	0.0415513	0.0495185	-0.0264034	-0.0261216	0.0597452	0.00642216	-0.0825087	-0.0237314	0.00842736	0.00169156	0.0224092	-0.0233532	-0.0646512	0.0312563	-0.0181391	-0.0183114	0.00471793	0.0383516	-0.0249251	0.0409372	-0.0104047	0.0279482	-0.0228307	0.0103078	0.01344	0.00200436	0.00211984	0.000347026
Maximum Height	-0.0343808	0.143238	-0.0502074	-0.0310864	0.0182638	0.0145962	-0.034714	-0.0446639	0.0593546	0.0259485	-0.0398315	-0.0115078	0.0413845	0.032444	-0.0600701	-0.0113299	0.00765158	0.00482261	0.0153319	-0.0362206	-0.00965836	0.00806566	-0.0067837	-0.0202195	0.0130012	-0.0224987	-0.00392371	-0.00110706	-0.0295049	-0.00882055	0.0115865	0.0131129	-0.0142604	-0.00691842	-0.0163163	-0.000646113
Curved Height	-0.0104418	0.117138	-0.0602594	-0.030836	0.0194727	0.0188996	-0.0203343	-0.0253395	0.0642388	0.00938023	-0.0372323	-0.00815029	0.0304137	0.0299283	-0.0545637	-0.0119445	0.0228778	0.017404	0.00888447	-0.0366317	0.000998872	0.0096446	-0.00439506	-0.0256771	0.00682394	-0.0273674	-0.00388923	-0.00759282	-0.0218465	-0.0168939	0.0173446	0.00110761	-0.00927835	-0.00049226	0.0187424	0.000544487
Fruit Shape Index External I	0.0406881	0.163623	0.0262385	0.011599	-0.0082966	-0.0575115	-0.0183706	-0.0640602	0.06077	0.0674189	-0.0334949	-0.0257614	0.100973	-0.00963791	0.00247339	-0.0397481	-0.0119566	-0.0468932	-0.0117127	0.0362998	-0.0307113	-0.00855579	-0.0235517	-0.00333715	-0.0117073	0.0375741	0.0177224	-0.0170084	0.014714	0.00583927	0.0427494	0.00105515	0.0118843	-0.0143672	0.000203746	0.000152209
Fruit Shape Index External II	0.0630097	0.134711	0.0920284	-0.0168232	0.0273918	-0.0235847	-0.0272558	-0.0435525	0.0238128	0.0736191	-0.0164341	-0.0165862	0.0528371	0.0136484	0.0324891	0.00205311	-0.0120573	-0.0079664	0.00476402	0.0213502	-0.0190393	-0.0116653	-0.0314289	0.0104196	-0.0121836	0.0265632	-0.00580028	-0.0203581	-0.00203214	0.00044089	-0.0225599	-0.0164162	-0.0121071	-0.00142893	0.00206566	-0.00742006
Curved Fruit Shape Index	0.0899844	0.0780516	0.0829312	0.0222184	0.0189922	-0.0352701	-0.038728	-0.0342121	0.0451589	0.0602941	-0.0249542	-0.011243	0.0268213	0.0372213	0.0389916	0.00233114	-0.0137608	0.00252398	0.00576417	-0.00204446	-0.00429559	-0.0215015	-0.0247983	0.000641113	-0.00832352	-0.0363409	0.00694153	-0.0391043	-0.00327302	-0.0261666	-0.01726	0.02529	0.0198248	0.01012	-0.000996856	-0.000303764
Proximal Fruit Blockiness	-0.262277	-0.149543	0.287982	-0.049043	0.0616123	0.114392	-0.0643736	0.0127212	-0.0994314	0.0320835	-0.0198097	0.0266833	-0.011081	-0.00662057	0.059568	-0.0056833	0.0788126	0.00781167	-3.90018e-05	-0.0721437	0.0359482	-0.0607932	-0.0230832	0.0503575	-0.0528401	-0.00903487	-0.0550059	0.0197826	0.00787873	0.00226749	0.0131523	0.00261074	0.000615504	-0.000638739	-0.00035316	-0.000153616
Distal Fruit Blockiness	0.537658	0.194463	0.661452	-0.0429672	0.0214499	-0.0370173	0.11583	0.183409	-0.0378849	-0.00988124	-0.0194514	-0.041699	-0.0682649	0.0130053	-0.0175992	-0.0517232	0.0285317	0.00735777	0.153222	0.060834	0.00753411	-0.00775846	0.0265728	-0.0160803	0.0171988	-0.000674851	-0.00423844	0.00290898	0.0034118	-0.00160875	0.00305911	-0.000225733	0.00034177	-0.000177763	-0.000191899	2.64838e-06
Fruit Shape Triangle	-0.523782	-0.366224	-0.291802	0.00669017	0.0487266	0.191046	-0.27902	-0.131729	-0.115691	0.0131345	0.0180225	0.0528192	0.0774597	-0.090072	0.0322399	-0.00524724	0.0800214	0.00229264	0.134882	0.0650883	-0.00846944	0.0122393	0.0378177	-0.0217478	0.0081532	-0.00919416	-0.00604857	-0.00939601	0.00183005	0.00101012	-0.00105035	-0.000676434	0.000253079	-4.73234e-05	-3.26488e-05	2.11278e-05
Ellipsoid	0.125893	-0.229615	0.0310593	0.0236665	0.0135561	0.119596	0.0515038	0.0838572	0.0403401	-0.104937	0.0680173	0.0176209	-0.0667376	-0.0798152	0.0217059	-0.0204395	0.0993464	0.144644	-0.0700169	0.0380542	0.0219382	0.0119285	-0.0917583	-0.0282454	0.0408542	0.00993385	0.000652176	-0.00761365	0.00728262	0.00581696	4.92796e-05	0.00367835	8.24426e-05	-0.00147261	-0.000644131	-1.62019e-05
Circular	0.115995	0.0390316	0.030223	0.057437	-0.0144995	-0.0259954	0.0320479	-0.00202292	0.091842	0.015245	-0.0308502	0.0202193	0.0665144	-0.025756	0.0442765	0.00175217	-0.012953	-0.0135772	-0.060376	0.0704857	0.0934397	0.0236862	0.0455858	0.0147782	0.00461844	-0.0361266	-0.00881377	0.0317546	-0.0134811	-0.00434158	-0.0172518	-0.00203489	0.00648961	-0.0160923	0.00135232	-2.07125e-05
Rectangular	-0.157855	0.0841193	0.142237	-0.0816338	-0.0201427	0.0102736	0.106759	0.0593453	-0.0529898	0.0140327	-0.071389	0.0695507	0.123222	-0.112756	-0.0518115	-0.11416	0.187888	-0.0735505	-0.0543726	-0.0162322	0.00428722	0.00520227	0.0172604	0.0311127	-0.00445072	0.00445494	0.0307986	-0.0230194	-0.00773991	0.00286503	-0.0119007	0.00160279	0.00012474	-0.000206157	2.97714e-05	9.57517e-05
Shoulder Height	0.513017	-0.420404	-0.0771966	-0.159651	-0.0818336	-0.342044	0.288918	-0.271291	-0.020525	0.0262346	0.0891891	-0.170425	0.0254333	-0.0293269	0.010046	0.0936454	0.0955714	-0.00929964	0.0225569	-0.00417142	-0.00172796	-0.00252147	0.00974821	0.0055925	-3.28389e-05	0.00214134	-0.0070145	0.000825011	0.00158999	-0.00151256	4.06086e-05	0.00125265	0.000145301	-0.000179307	-0.000114978	-1.91696e-05
Proximal Angle Micro	-0.407133	0.100184	0.0522649	0.469846	0.576142	-0.330711	-0.0691528	-0.000893955	-0.0391776	-0.104139	0.0777734	-0.0549099	0.0343302	0.00658081	0.00655346	0.00607548	0.0273599	-0.0059981	-0.000914649	0.00438328	0.0126944	-0.00290111	-0.00819617	-0.00038597	0.00259995	0.00166783	0.000338389	-0.000360626	-0.00130272	3.00112e-05	0.000373553	-0.000655213	-6.57472e-05	3.74574e-05	-5.77726e-05	3.3021e-06
Proximal Angle Macro	-0.233964	-0.191724	0.186879	0.0802955	0.0573875	0.351931	0.121105	0.0749215	0.242325	0.122752	0.327032	-0.0627551	0.138298	0.0705781	0.00773376	0.0501327	-0.000167921	-0.0407941	0.0014167	0.0102169	-0.00549618	-0.00541522	0.00119715	0.0038942	0.00238009	-0.000374238	-0.000690019	-0.00296801	0.00072801	-0.00154137	0.000450303	0.00042657	6.96488e-05	-0.000101211	3.06396e-05	-3.90674e-06
Proximal Indentation Area	-0.377145	-0.3604	0.262411	0.195367	-0.0195362	-0.0799535	0.24843	-0.157448	-0.105877	0.222484	-0.0993946	0.260529	0.034127	0.0554009	-0.0142453	-0.0121669	-0.0756518	0.062509	-0.0081653	0.0261018	-0.00803884	0.00207035	-0.00861545	-0.015141	-0.000424391	0.000993696	0.00235116	-1.5178e-06	-0.000718166	-5.38334e-05	0.00127639	-0.000196693	-0.000120674	-0.000210905	0.00015277	1.59479e-05
Distal Angle Micro	0.378504	-0.231792	0.203358	-0.228606	0.211664	-0.106869	-0.294297	-0.106471	0.334782	0.0715119	-0.00695168	0.136549	-0.140706	-0.137574	-0.0194302	0.0133927	-0.0255922	-0.0428713	-0.00457748	0.00124267	-0.00738828	-0.00105204	-0.00654862	0.00627686	-0.00379294	0.00144973	0.000960214	0.000324586	-2.28411e-05	-0.000943919	-0.000265394	-0.000897215	0.000366229	-0.000165689	2.18805e-05	3.36929e-06
Distal Angle Macro	0.312856	-0.233698	0.0608014	-0.274202	0.0735071	-0.0367995	-0.239797	-0.0782224	-0.0463653	-0.0998515	-0.0248662	-0.00492256	0.0568464	0.274801	0.0981681	-0.0981905	0.0427017	-0.00219849	-0.048194	0.0443092	-0.0143843	0.00773582	-0.00251792	0.00220657	0.00901418	0.00295981	-0.00337399	0.00501705	0.000124948	-2.8745e-05	-0.000455403	0.00182358	-0.000186667	-0.000568727	0.000193317	7.07426e-06
Distal Indentation Area	0.656183	-0.464686	-0.0581552	-0.0535127	0.11943	-0.0413868	-0.126801	0.29359	-0.0988057	0.0857352	-0.128331	-0.0954111	0.229359	-0.0859075	-0.0187965	0.0221648	-0.0980605	0.0429988	-0.0068518	-0.0244618	-0.00362516	-0.00305338	-0.00365676	0.000456704	0.000402179	-0.000575579	0.000389551	-0.000156754	0.00136423	0.000168442	-0.000475833	0.000378784	-3.02906e-05	-5.12271e-05	4.36358e-05	-1.12968e-05
Distal End Protrusion	0.250872	-0.118864	-0.364677	0.0393941	0.122738	-0.076572	-0.0165588	0.234377	-0.0704492	0.349869	0.0555395	0.0285885	-0.172211	0.0991919	-0.0595537	-0.0112985	0.094209	-0.0476301	-0.0234482	0.011209	-0.000479591	0.00382731	0.0142628	-0.00140651	0.00878223	0.00366468	-0.0025697	0.000707551	0.00128824	0.000820663	0.000971263	0.000191954	-0.000132473	-0.000212318	-9.74973e-05	5.09076e-06
Obovoid	0.839142	0.0596265	0.0566114	0.270295	0.0264715	0.229734	-0.0783911	-0.178709	-0.148623	0.0492318	0.00228769	-0.0197577	-0.0292093	0.00643504	-0.0264189	0.0050955	-0.00767912	-0.0438066	0.032966	-0.0187458	0.0282822	0.102102	-0.0589189	0.0510039	-0.00426786	-0.0160152	0.0106788	-0.00145806	0.0038764	0.00308942	0.00238208	-0.000318788	-0.000156898	-0.000576744	0.000241083	1.42545e-05
Ovoid	-0.454593	-0.274145	0.220768	-0.0908704	0.00669685	0.0604314	-0.106298	-0.0477093	-0.116343	0.0193773	0.0365383	-0.0988159	-0.063981	0.00482771	-0.0338616	-0.0141317	-0.0360918	-0.0160403	0.00220767	-0.0316142	0.053084	-0.00843804	-0.00409964	0.00232881	0.00717085	0.0587343	0.0599003	0.0259123	-0.0132382	-0.0252412	-0.0041673	0.000949422	0.00116376	0.000726143	0.000274779	0.000136231
V. Asymmetry	0.111014	-0.0395273	-0.0611049	0.072979	0.0176419	0.0294322	0.0213149	0.0292228	0.0651364	-0.0734245	0.0226631	0.0470157	-0.0410902	0.0236015	0.0325011	-0.00326186	-0.0292744	0.0823454	-0.00649557	-0.03317	0.00873799	0.0528862	0.0975366	0.0593337	0.00742688	0.0561443	-0.0202868	-0.0359382	8.11122e-05	-0.00217913	0.00148371	0.00577427	0.00115291	-0.000542948	-0.000258942	0.000133162
H. Asymmetry.ob	0.844926	0.0722323	0.057816	0.329302	0.00377344	0.235942	-0.0888228	-0.184482	-0.092057	0.0191142	0.0083389	-0.0440028	-0.0324092	-0.0476991	-0.020611	-0.030818	0.0122404	0.00724013	-0.0800158	0.00658753	-0.0269726	-0.0928517	0.0594562	-0.0427735	0.00426329	0.0118665	-0.00570981	0.00203091	-0.00357017	-0.00373207	-0.00231843	-0.000828013	-6.75836e-05	0.000619987	-8.50273e-05	-8.11107e-06
H. Asymmetry.ov	-0.126328	-0.012014	0.0134125	-0.00789922	0.00387119	-0.0161203	-0.0348208	-0.0749397	0.031325	0.0217805	-0.00834181	-0.000738436	0.0185234	0.0389047	-0.0120579	-0.0299971	-0.0357053	-0.0115131	0.0196822	-0.0646152	0.00709656	-0.0562503	0.0127265	0.0433425	0.0832737	-0.0397047	0.0271019	-0.00231481	0.0245477	0.0250403	-0.0037708	-0.0065978	-0.000101362	-0.000634701	0.00053515	-3.99301e-05
Width Widest Pos	0.561891	0.265762	-0.335376	0.0844092	0.00262936	-0.00424523	0.0308716	0.0096452	0.130813	0.0154477	-0.0489316	0.171648	0.100071	0.0482243	0.0923694	0.056566	0.0740225	0.0407212	0.0899836	-0.0335636	0.0534791	-0.0495579	-0.0233145	0.00507401	0.00730595	0.0372334	0.0211626	0.0198739	-0.00119466	-0.0102638	-0.000845656	0.0015806	0.00106157	1.23662e-05	-0.000101327	2.04167e-05
Eccentricity	-0.233813	0.485474	0.242362	-0.212966	0.0923322	0.0158395	-0.146861	-0.0582235	-0.100981	0.22305	-0.00335574	-0.0703493	0.0148599	-0.0315493	0.0964165	0.129079	0.0525331	0.122058	-0.0414103	0.00123626	-0.0204417	0.0256055	0.0290218	0.00743842	0.0138228	-0.010934	0.0174933	0.00359218	-0.00240964	0.00363156	0.00672784	-0.00114859	0.000878207	0.000226108	-1.66404e-05	2.03496e-05
Proximal Eccentricity	0.259712	0.105665	-0.160346	-0.425869	0.51638	0.228168	0.328528	-0.0726931	-0.125958	-0.066979	0.0310118	0.0822848	0.000874425	-0.0215179	-0.012987	-0.0134482	-0.0567528	-0.0116392	-0.00379722	0.00273341	0.00122395	-0.00701237	0.00802713	-0.00399322	-0.000843033	-0.00324082	0.00375217	-0.00102588	-0.0007761	-0.00112822	0.00137911	0.0013884	0.00035903	-9.96655e-05	5.96932e-06	-3.54164e-05
Distal Eccentricity	0.296329	0.248837	0.0164148	-0.124307	-0.165419	-0.216426	-0.166201	0.0419617	-0.216966	-0.0414465	0.370387	0.191618	0.0749438	-0.0435416	-0.0298023	-0.00368397	-0.0445374	-0.00743704	-0.0154627	-0.00214772	0.00138815	-0.00236604	-0.00355578	-0.00429284	-0.00566689	-0.00473906	0.000315748	0.00309015	0.00270221	-0.00350864	0.000104124	0.000506634	-0.000255512	0.000401894	-6.25448e-06	1.73006e-05
Fruit Shape Index Internal	0.0657966	0.13216	0.0914611	-0.0181377	0.0302138	-0.022112	-0.0255039	-0.0434276	0.0250794	0.0732926	-0.0193863	-0.0171668	0.0512937	0.0157019	0.0346699	0.00389467	-0.012387	-0.0078208	0.00383934	0.0192784	-0.0163358	-0.0142545	-0.0324108	0.00948263	-0.0122176	0.019231	-0.00767898	-0.0210319	-0.000129172	-0.00278778	-0.0225408	-0.0156509	-0.012232	-0.00129104	-0.00103111	0.00759005
Eccentricity Area Index	0.0961927	-0.151796	0.289529	0.0602481	0.00428816	0.0492371	-0.00711772	0.0894003	-0.05565	-0.128577	-0.092057	0.132159	0.0221408	0.0353519	0.0706276	0.182901	0.052576	-0.123014	-0.0380637	-0.0422343	-0.0288073	0.0337763	0.0138014	-0.0472435	0.0265602	0.0083646	-0.000340287	-0.0020218	0.00104364	0.00194636	0.000863962	-0.000501375	0.00023078	0.000417404	-2.22364e-05	2.18021e-07
Lobedness Degree	0.0804312	0.0840147	0.0229825	0.0379382	-0.00804697	-0.0357775	0.0195074	-0.0333889	0.0901879	0.0384795	-0.0368615	0.0026363	0.0919238	-0.0315707	0.0232743	-0.026494	-0.00758075	-0.032279	-0.0431381	0.0681001	0.0390687	0.0156701	0.0169516	0.0136729	0.00185767	0.00829862	0.00415697	0.0213322	0.00391575	0.0116025	0.0186231	0.0108617	-0.0112337	0.0242153	-0.000753937	2.47387e-05
Pericarp Area	-0.0858083	0.0767737	-0.150459	0.0207607	-0.0192554	-0.000700355	0.0967348	0.0382387	-0.0362824	0.0910916	0.0190884	-0.0564761	-0.0702955	-0.0869111	0.29442	-0.0980482	-0.0550572	-0.0673573	0.0058709	-0.031049	-0.00129817	0.0191092	-0.00754295	-0.0359535	0.00351734	-0.000949344	0.00129289	0.00165	0.000867357	0.000535533	-0.000762886	3.48106e-05	-0.000559729	-0.000105383	-8.00652e-05	-2.35673e-05
Pericarp Thickness	-0.199475	0.176062	0.033297	-0.132599	-0.0112526	-0.0166505	-0.0628272	-0.0846308	-0.0485875	0.0915754	-0.0263108	-0.0445653	0.0408888	-0.000354658	-0.0685143	-0.00109585	-0.0230544	-0.0474637	-0.0102994	-0.0184184	0.1163	0.00607094	-0.0116944	-0.0498662	0.0409579	0.0301389	-0.0517649	-0.0247177	0.0148464	-0.00187259	-0.001707	0.00444538	0.000749723	0.000218783	-0.0001773	-8.1491e-05
